# Supplementary material for: Inhibitory Effects of Aquadag, a Black Carbon Surrogate, on Microbial Growth via Surface-Mediated Stress: Evidence from Adenosine Triphosphate Assay
Source: Toxics. 2025 Aug 27;13(9):719. doi: 10.3390/toxics13090719 (PMC12473884; doi:10.3390/toxics13090719)
Supplement: Supplementary file 1 [file toxics-13-00719-s001.zip]

Archive with 1 entries (1 files):
- toxics-3786310-supplementary.pdf
